# Supplementary material for: The classification of mRNA expression levels by the phosphorylation state of RNAPII CTD based on a combined genome-wide approach
Source: BMC Genomics. 2011 Oct 20;12:516. doi: 10.1186/1471-2164-12-516 (PMC3209707; doi:10.1186/1471-2164-12-516)
Supplement: Additional file 3 — Supplementary Table S1. Significant GO terms for each category. To investigate the functional relationship among pausing/active genes and gene functions, we analyzed significant association using Gene ontology and Fishers' exact test. Though hundreds of GO terms were judged to be significant for double positive (RNAseq+/-, Ser2P+m Ser5P+) genes, for the other categories, significant GO terms were merely found. [file 1471-2164-12-516-S3.CSV]

#Additional file 3. Supplementary Table S1 Significant GO terms about each category.
#meanings of each column
#N:The number of entities in the original query that have the row's attribute.
#X:Total number of entities that have the row's attribute in the entire space of entities under consideration (aka the "genespace")
#LOD:Logarithm (base10) of the odds ratio; positive and negative values indicate over- and underrepresentation, respectively
#P:Single hypothesis one-sided P-value of the association between attribute and query (based on Fisher's Exact Test)
#:P-adj:Adjusted P-value:fraction (as a %) of 1000 null-hypothesis simulations having attributes with this single-hypothesis P value or smaller
RNASeq(+) Ser2P(-) Ser5P(-)
not assessable
RNASeq(+) Ser2P(+) Ser5P(-)
not assessable
RNASeq(+) Ser2P(-) Ser5P(+)
N	X	LOD	P	P_adj	attrib ID	attrib name
95	279	0.248392304	1.03E-05	0.015	GO:0005813	centrosome
97	291	0.234369399	2.23E-05	0.039	GO:0005743	mitochondrial inner membrane
215	675	0.209022624	2.21E-08	0.001	GO:0044429	mitochondrial part
403	1294	0.201979613	3.89E-13	0	GO:0005739	mitochondrion
132	417	0.201821915	1.60E-05	0.028	GO:0031966	mitochondrial membrane
178	593	0.169182866	2.09E-05	0.035	GO:0006396	RNA processing
2002	8120	0.08437727	3.10E-08	0.001	GO:0043231	intracellular membrane-bounded organelle
2003	8125	0.084293827	3.19E-08	0.001	GO:0043227	membrane-bounded organelle
2172	8975	0.070310993	3.20E-06	0.005	GO:0043229	intracellular organelle
1325	5341	0.070090641	1.56E-05	0.028	GO:0044446	intracellular organelle part
2173	8990	0.068973864	4.79E-06	0.005	GO:0043226	organelle
1442	5842	0.068687636	1.49E-05	0.027	GO:0044444	cytoplasmic part
RNASeq(+) Ser2P(+) Ser5P(+)
N	X	LOD	P	P_adj	attrib ID	attrib name
17	17	1.78797058	3.38E-08	0	GO:0030530	heterogeneous nuclear ribonucleoprotein complex
13	14	1.197839222	1.80E-05	0.037	GO:0031011	Ino80 complex
13	14	1.197839222	1.80E-05	0.037	GO:0033202	DNA helicase complex
18	21	0.966958628	4.61E-06	0.003	GO:0006890	retrograde vesicle-mediated transport, Golgi to ER
23	27	0.962006955	2.46E-07	0	GO:0005637	nuclear inner membrane
48	57	0.953656885	1.30E-13	0	GO:0034708	methyltransferase complex
48	57	0.953656885	1.30E-13	0	GO:0035097	histone methyltransferase complex
34	41	0.907532439	1.20E-09	0	GO:0006413	translational initiation
19	23	0.880705807	7.28E-06	0.013	GO:0000289	nuclear-transcribed mRNA poly(A) tail shortening
22	27	0.855866259	2.05E-06	0.002	GO:0071339	MLL1 complex
21	26	0.836055221	4.62E-06	0.003	GO:0070461	SAGA-type complex
76	98	0.778507978	8.75E-17	0	GO:0006414	translational elongation
21	27	0.763466364	1.36E-05	0.027	GO:0016574	histone ubiquitination
21	27	0.763466364	1.36E-05	0.027	GO:0033261	regulation of S phase
40	52	0.75553144	2.79E-09	0	GO:0003697	single-stranded DNA binding
36	47	0.746351063	2.14E-08	0	GO:0004812	aminoacyl-tRNA ligase activity
36	47	0.746351063	2.14E-08	0	GO:0006418	tRNA aminoacylation for protein translation
36	47	0.746351063	2.14E-08	0	GO:0016875	ligase activity, forming carbon-oxygen bonds
36	47	0.746351063	2.14E-08	0	GO:0016876	ligase activity, forming aminoacyl-tRNA and related compounds
36	47	0.746351063	2.14E-08	0	GO:0043038	amino acid activation
36	47	0.746351063	2.14E-08	0	GO:0043039	tRNA aminoacylation
50	66	0.731313221	7.60E-11	0	GO:0031124	mRNA 3'-end processing
25	33	0.721254106	4.62E-06	0.003	GO:0016278	lysine N-methyltransferase activity
25	33	0.721254106	4.62E-06	0.003	GO:0016279	protein-lysine N-methyltransferase activity
68	91	0.711073482	9.34E-14	0	GO:0019058	viral infectious cycle
24	32	0.703812999	9.72E-06	0.018	GO:0006284	base-excision repair
32	43	0.695673125	4.18E-07	0	GO:0003684	damaged DNA binding
62	84	0.689781928	2.92E-12	0	GO:0019083	viral transcription
23	31	0.685647777	2.02E-05	0.04	GO:0018024	histone-lysine N-methyltransferase activity
23	31	0.685647777	2.02E-05	0.04	GO:0034968	histone lysine methylation
64	87	0.684672856	1.68E-12	0	GO:0006415	translational termination
32	44	0.659422742	9.97E-07	0.001	GO:0006369	termination of RNA polymerase II transcription
32	44	0.659422742	9.97E-07	0.001	GO:0017053	transcriptional repressor complex
55	76	0.657505649	1.77E-10	0	GO:0031123	RNA 3'-end processing
25	35	0.629407329	2.61E-05	0.047	GO:0000118	histone deacetylase complex
177	253	0.617372227	9.39E-28	0	GO:0006412	translation
29	41	0.617160179	8.00E-06	0.014	GO:0030521	androgen receptor signaling pathway
36	51	0.616564345	6.96E-07	0.001	GO:2000602	regulation of interphase of mitotic cell cycle
33	47	0.608116862	2.46E-06	0.002	GO:0000288	nuclear-transcribed mRNA catabolic process, deadenylation-dependent decay
67	96	0.605635519	2.71E-11	0	GO:0043624	cellular protein complex disassembly
75	108	0.599442761	2.66E-12	0	GO:0034623	cellular macromolecular complex disassembly
48	69	0.598483369	2.08E-08	0	GO:0008135	translation factor activity, nucleic acid binding
68	98	0.597573682	2.94E-11	0	GO:0016585	chromatin remodeling complex
67	97	0.591119425	5.66E-11	0	GO:0043241	protein complex disassembly
75	109	0.586630189	5.50E-12	0	GO:0032984	macromolecular complex disassembly
277	408	0.580971153	5.21E-39	0	GO:0010467	gene expression
33	48	0.579114946	5.12E-06	0.003	GO:0007051	spindle organization
37	54	0.575587083	1.56E-06	0.001	GO:0000502	proteasome complex
36	53	0.563781545	2.98E-06	0.003	GO:0071843	cellular component biogenesis at cellular level
40	59	0.562139278	9.10E-07	0.001	GO:0005643	nuclear pore
31	46	0.552246517	1.86E-05	0.037	GO:0022613	ribonucleoprotein complex biogenesis
49	73	0.550571723	8.92E-08	0	GO:0031461	cullin-RING ubiquitin ligase complex
51	76	0.550495954	4.95E-08	0	GO:0000956	nuclear-transcribed mRNA catabolic process
53	79	0.550433148	2.75E-08	0	GO:0031145	anaphase-promoting complex-dependent proteasomal ubiquitin-dependent protein catabolic process
72	108	0.544268334	1.44E-10	0	GO:0000084	S phase of mitotic cell cycle
88	133	0.535891724	2.54E-12	0	GO:0000082	G1/S transition of mitotic cell cycle
51	77	0.533752003	9.48E-08	0	GO:0006353	transcription termination, DNA-dependent
39	59	0.529456698	3.28E-06	0.003	GO:0015935	small ribosomal subunit
60	91	0.529050126	9.23E-09	0	GO:0035257	nuclear hormone receptor binding
53	81	0.518757638	9.84E-08	0	GO:0006302	double-strand break repair
36	55	0.516708518	1.09E-05	0.02	GO:0008170	N-methyltransferase activity
34	52	0.515001627	1.98E-05	0.04	GO:0031570	DNA integrity checkpoint
43	66	0.512188853	1.87E-06	0.002	GO:0030518	steroid hormone receptor signaling pathway
46	71	0.50580538	1.04E-06	0.001	GO:0051437	positive regulation of ubiquitin-protein ligase activity involved in mitotic cell cycle
42	65	0.502021329	3.39E-06	0.003	GO:0000123	histone acetyltransferase complex
76	118	0.501535986	5.30E-10	0	GO:0050657	nucleic acid transport
76	118	0.501535986	5.30E-10	0	GO:0050658	RNA transport
76	118	0.501535986	5.30E-10	0	GO:0051236	establishment of RNA localization
54	84	0.497336153	1.80E-07	0	GO:0051168	nuclear export
45	70	0.496296596	1.88E-06	0.002	GO:0051352	negative regulation of ligase activity
45	70	0.496296596	1.88E-06	0.002	GO:0051444	negative regulation of ubiquitin-protein ligase activity
52	81	0.495480435	3.24E-07	0	GO:0042393	histone binding
36	56	0.494951032	1.99E-05	0.04	GO:0008276	protein methyltransferase activity
101	158	0.494178577	1.59E-12	0	GO:0005840	ribosome
87	136	0.494141718	5.18E-11	0	GO:0000151	ubiquitin ligase complex
43	67	0.494052381	3.38E-06	0.003	GO:0006405	RNA export from nucleus
207	326	0.491893594	1.12E-23	0	GO:0006281	DNA repair
55	86	0.491250967	1.80E-07	0	GO:0006402	mRNA catabolic process
62	97	0.491238619	3.12E-08	0	GO:0006352	transcription initiation, DNA-dependent
49	77	0.484739913	1.04E-06	0.001	GO:0051439	regulation of ubiquitin-protein ligase activity involved in mitotic cell cycle
107	169	0.483124022	8.65E-13	0	GO:0000377	RNA splicing, via transesterification reactions with bulged adenosine as nucleophile
107	169	0.483124022	8.65E-13	0	GO:0000398	nuclear mRNA splicing, via spliceosome
52	82	0.480964341	5.72E-07	0	GO:0003690	double-stranded DNA binding
40	63	0.48095306	1.09E-05	0.02	GO:0006368	transcription elongation from RNA polymerase II promoter
69	109	0.480397308	9.53E-09	0	GO:0051028	mRNA transport
86	136	0.480357597	1.61E-10	0	GO:0043566	structure-specific DNA binding
96	152	0.479558685	1.57E-11	0	GO:0003735	structural constituent of ribosome
50	79	0.478477939	1.02E-06	0.001	GO:0006354	transcription elongation, DNA-dependent
41	65	0.473476837	1.07E-05	0.02	GO:0006479	protein methylation
41	65	0.473476837	1.07E-05	0.02	GO:0008213	protein alkylation
41	65	0.473476837	1.07E-05	0.02	GO:0032886	regulation of microtubule-based process
110	176	0.468186329	1.43E-12	0	GO:0000375	RNA splicing, via transesterification reactions
72	115	0.467803811	9.11E-09	0	GO:0051320	S phase
57	91	0.467137121	3.06E-07	0	GO:0051438	regulation of ubiquitin-protein ligase activity
42	67	0.466472507	1.05E-05	0.02	GO:0044085	cellular component biogenesis
104	167	0.463696182	7.98E-12	0	GO:0006260	DNA replication
40	64	0.462816587	1.88E-05	0.037	GO:0006308	DNA catabolic process
94	151	0.462669926	8.21E-11	0	GO:0022415	viral reproductive process
126	203	0.461099841	7.19E-14	0	GO:0016569	covalent chromatin modification
124	200	0.459721232	1.27E-13	0	GO:0016570	histone modification
98	158	0.458742744	4.43E-11	0	GO:0043161	proteasomal ubiquitin-dependent protein catabolic process
59	95	0.457570611	2.93E-07	0	GO:0071826	ribonucleoprotein complex subunit organization
88	142	0.457161576	4.56E-10	0	GO:0006310	DNA recombination
41	66	0.456064487	1.84E-05	0.037	GO:0002756	MyD88-independent toll-like receptor signaling pathway
41	66	0.456064487	1.84E-05	0.037	GO:0051436	negative regulation of ubiquitin-protein ligase activity involved in mitotic cell cycle
44	71	0.453708962	1.00E-05	0.02	GO:0034130	toll-like receptor 1 signaling pathway
44	71	0.453708962	1.00E-05	0.02	GO:0034134	toll-like receptor 2 signaling pathway
100	162	0.453406758	4.21E-11	0	GO:0006913	nucleocytoplasmic transport
52	84	0.453304268	1.68E-06	0.002	GO:0000236	mitotic prometaphase
98	159	0.451584628	7.44E-11	0	GO:0010498	proteasomal protein catabolic process
58	94	0.450142148	5.06E-07	0	GO:0000279	M phase
42	68	0.449728556	1.79E-05	0.034	GO:0006367	transcription initiation from RNA polymerase II promoter
53	86	0.448366321	1.64E-06	0.001	GO:0030522	intracellular receptor mediated signaling pathway
102	166	0.448343718	3.98E-11	0	GO:0071845	cellular component disassembly at cellular level
67	109	0.446570824	8.36E-08	0	GO:0006401	RNA catabolic process
48	78	0.446277676	5.31E-06	0.003	GO:0051443	positive regulation of ubiquitin-protein ligase activity
51	83	0.444884903	2.90E-06	0.003	GO:0030330	DNA damage response, signal transduction by p53 class mediator
152	249	0.443580544	1.58E-15	0	GO:0016567	protein ubiquitination
46	75	0.442370496	9.43E-06	0.018	GO:0016573	histone acetylation
292	482	0.441627636	7.20E-28	0	GO:0006974	response to DNA damage stimulus
102	167	0.441623744	6.58E-11	0	GO:0022411	cellular component disassembly
52	85	0.440104541	2.81E-06	0.002	GO:0072331	signal transduction by p53 class mediator
100	164	0.439650293	1.16E-10	0	GO:0051169	nuclear transport
55	90	0.439180038	1.54E-06	0.001	GO:0022618	ribonucleoprotein complex assembly
58	95	0.43836545	8.40E-07	0.001	GO:0051340	regulation of ligase activity
185	305	0.438047387	3.50E-18	0	GO:0000278	mitotic cell cycle
47	77	0.437162298	9.11E-06	0.015	GO:0018394	peptidyl-lysine acetylation
47	77	0.437162298	9.11E-06	0.015	GO:0034142	toll-like receptor 4 signaling pathway
53	87	0.435553749	2.71E-06	0.002	GO:0006338	chromatin remodeling
53	87	0.435553749	2.71E-06	0.002	GO:0031397	negative regulation of protein ubiquitination
56	92	0.434900033	1.48E-06	0.001	GO:0000087	M phase of mitotic cell cycle
45	74	0.432861712	1.61E-05	0.033	GO:0046930	pore complex
48	79	0.432228687	8.78E-06	0.015	GO:0071013	catalytic step 2 spliceosome
60	99	0.430457271	7.81E-07	0.001	GO:0005819	spindle
273	455	0.430075669	3.30E-25	0	GO:0044265	cellular macromolecule catabolic process
66	109	0.429882608	2.34E-07	0	GO:0000086	G2/M transition of mitotic cell cycle
46	76	0.427854402	1.55E-05	0.032	GO:0018393	internal peptidyl-lysine acetylation
58	96	0.426897691	1.37E-06	0.001	GO:0018205	peptidyl-lysine modification
65	108	0.423234825	3.94E-07	0	GO:0042770	signal transduction in response to DNA damage
195	326	0.423174625	3.74E-18	0	GO:0016032	viral reproduction
161	269	0.422250035	2.93E-15	0	GO:0006511	ubiquitin-dependent protein catabolic process
166	278	0.419957181	1.47E-15	0	GO:0043632	modification-dependent macromolecule catabolic process
463	785	0.419881749	1.42E-39	0	GO:0003723	RNA binding
88	147	0.418849303	5.40E-09	0	GO:0031965	nuclear membrane
45	75	0.418345618	2.61E-05	0.047	GO:0002755	MyD88-dependent toll-like receptor signaling pathway
159	267	0.416701313	8.13E-15	0	GO:0032446	protein modification by small protein conjugation
164	276	0.414571855	4.06E-15	0	GO:0019941	modification-dependent protein catabolic process
49	82	0.414348596	1.36E-05	0.025	GO:0051351	positive regulation of ligase activity
389	661	0.414176092	5.22E-33	0	GO:0044451	nucleoplasm part
106	178	0.414155332	2.36E-10	0	GO:0003682	chromatin binding
135	227	0.414144848	9.85E-13	0	GO:0003713	transcription coactivator activity
46	77	0.413805414	2.50E-05	0.043	GO:0000216	M/G1 transition of mitotic cell cycle
46	77	0.413805414	2.50E-05	0.043	GO:0006475	internal protein amino acid acetylation
59	99	0.412255256	2.11E-06	0.002	GO:0016072	rRNA metabolic process
56	94	0.411655577	3.86E-06	0.003	GO:0006364	rRNA processing
47	79	0.409502225	2.38E-05	0.043	GO:0008063	Toll signaling pathway
76	128	0.409382316	9.46E-08	0	GO:0016607	nuclear speck
64	108	0.406576741	1.05E-06	0.001	GO:0007005	mitochondrion organization
51	86	0.406425059	1.23E-05	0.025	GO:0008565	protein transporter activity
168	285	0.406201741	5.24E-15	0	GO:0051603	proteolysis involved in cellular protein catabolic process
289	493	0.405598551	2.29E-24	0	GO:0016071	mRNA metabolic process
71	120	0.405358447	3.00E-07	0	GO:0006399	tRNA metabolic process
482	834	0.398887575	5.61E-38	0	GO:0005654	nucleoplasm
305	524	0.398755796	5.90E-25	0	GO:0030529	ribonucleoprotein complex
112	191	0.398067514	2.75E-10	0	GO:0034470	ncRNA processing
50	85	0.397841928	2.04E-05	0.04	GO:0030027	lamellipodium
219	376	0.395757257	2.68E-18	0	GO:0016568	chromatin modification
58	99	0.394195411	5.47E-06	0.005	GO:0017038	protein import
108	185	0.393215401	8.16E-10	0	GO:0006605	protein targeting
112	192	0.392600323	4.26E-10	0	GO:0000075	cell cycle checkpoint
87	149	0.392368239	3.44E-08	0	GO:0000785	chromatin
157	270	0.391325492	2.02E-13	0	GO:0034660	ncRNA metabolic process
342	593	0.390653758	7.30E-27	0	GO:0006396	RNA processing
81	139	0.389989653	1.14E-07	0	GO:0015931	nucleobase, nucleoside, nucleotide and nucleic acid transport
1146	2062	0.387711274	1.20E-79	0	GO:0044428	nuclear part
208	360	0.386873734	6.53E-17	0	GO:0006397	mRNA processing
162	280	0.386325176	1.52E-13	0	GO:0008380	RNA splicing
94	162	0.386224995	1.52E-08	0	GO:0006417	regulation of translation
190	329	0.385621383	1.55E-15	0	GO:0070647	protein modification by small protein conjugation or removal
80	138	0.38456033	1.84E-07	0	GO:0004386	helicase activity
281	489	0.384301601	6.25E-22	0	GO:0005730	nucleolus
58	100	0.383816266	8.43E-06	0.014	GO:0000209	protein polyubiquitination
326	569	0.383101603	5.67E-25	0	GO:0006259	DNA metabolic process
62	107	0.383072516	4.36E-06	0.003	GO:0051427	hormone receptor binding
77	133	0.383047577	3.35E-07	0	GO:0048193	Golgi vesicle transport
66	114	0.382438503	2.26E-06	0.002	GO:0031018	endocrine pancreas development
224	390	0.381402465	1.07E-17	0	GO:0003712	transcription cofactor activity
64	111	0.378128169	3.87E-06	0.003	GO:0031398	positive regulation of protein ubiquitination
58	101	0.373677625	1.28E-05	0.025	GO:0008026	ATP-dependent helicase activity
58	101	0.373677625	1.28E-05	0.025	GO:0070035	purine NTP-dependent helicase activity
224	393	0.373530775	3.64E-17	0	GO:0000989	transcription factor binding transcription factor activity
119	208	0.372918191	6.51E-10	0	GO:0071156	regulation of cell cycle arrest
153	268	0.372216526	3.09E-12	0	GO:0008134	transcription factor binding
394	697	0.372064624	2.21E-28	0	GO:0007049	cell cycle
67	117	0.371361766	3.22E-06	0.003	GO:0051082	unfolded protein binding
225	396	0.370358197	5.09E-17	0	GO:0000988	protein binding transcription factor activity
130	229	0.365524525	2.18E-10	0	GO:0016604	nuclear body
107	189	0.361781801	1.02E-08	0	GO:0048285	organelle fission
1136	2096	0.360901733	2.93E-70	0	GO:0090304	nucleic acid metabolic process
82	145	0.359543862	5.52E-07	0	GO:0031396	regulation of protein ubiquitination
105	187	0.353490069	2.54E-08	0	GO:0044454	nuclear chromosome part
159	284	0.352831699	9.89E-12	0	GO:0016879	ligase activity, forming carbon-nitrogen bonds
300	539	0.352588888	1.90E-20	0	GO:0009057	macromolecule catabolic process
69	123	0.350919213	6.22E-06	0.011	GO:0007050	cell cycle arrest
62	111	0.346325395	2.16E-05	0.041	GO:0032259	methylation
407	739	0.346298315	3.57E-26	0	GO:0033554	cellular response to stress
192	346	0.345360376	2.21E-13	0	GO:0044419	interspecies interaction between organisms
99	178	0.343855912	1.18E-07	0	GO:0000280	nuclear division
99	178	0.343855912	1.18E-07	0	GO:0007067	mitosis
880	1639	0.340103624	6.61E-51	0	GO:0016070	RNA metabolic process
406	742	0.339809323	2.32E-25	0	GO:0022402	cell cycle process
242	440	0.33855653	6.63E-16	0	GO:0016874	ligase activity
158	287	0.336251401	6.65E-11	0	GO:0006366	transcription from RNA polymerase II promoter
264	482	0.335329997	6.28E-17	0	GO:0022403	cell cycle phase
148	269	0.335267183	2.81E-10	0	GO:0010608	posttranscriptional regulation of gene expression
2007	3965	0.331692104	1.21E-96	0	GO:0044260	cellular macromolecule metabolic process
72	131	0.331162611	1.05E-05	0.02	GO:0016853	isomerase activity
84	153	0.33064042	2.13E-06	0.002	GO:0003714	transcription corepressor activity
1361	2614	0.329923721	1.58E-70	0	GO:0006139	nucleobase, nucleoside, nucleotide and nucleic acid metabolic process
118	216	0.327241055	2.99E-08	0	GO:0045786	negative regulation of cell cycle
692	1297	0.326184456	2.15E-38	0	GO:0034645	cellular macromolecule biosynthetic process
107	196	0.326143492	1.35E-07	0	GO:0004842	ubiquitin-protein ligase activity
77	141	0.325229321	7.23E-06	0.013	GO:0005681	spliceosomal complex
704	1328	0.320358098	7.26E-38	0	GO:0009059	macromolecule biosynthetic process
137	253	0.319535861	5.09E-09	0	GO:0016881	acid-amino acid ligase activity
324	603	0.319003302	8.20E-19	0	GO:0051276	chromosome organization
73	135	0.315701276	1.95E-05	0.039	GO:0043123	positive regulation of I-kappaB kinase/NF-kappaB cascade
83	154	0.313004508	6.43E-06	0.012	GO:0051052	regulation of DNA metabolic process
113	210	0.312648859	1.69E-07	0	GO:0019787	small conjugating protein ligase activity
200	374	0.309953134	7.50E-12	0	GO:0006886	intracellular protein transport
87	162	0.309802072	4.72E-06	0.003	GO:0031400	negative regulation of protein modification process
111	207	0.30930781	2.74E-07	0	GO:0005667	transcription factor complex
152	284	0.309019701	2.23E-09	0	GO:0051301	cell division
319	601	0.307154271	1.63E-17	0	GO:0051726	regulation of cell cycle
171	322	0.302383532	5.00E-10	0	GO:0010564	regulation of cell cycle process
91	172	0.296044583	6.52E-06	0.012	GO:0008168	methyltransferase activity
94	178	0.294444009	5.13E-06	0.003	GO:0016741	transferase activity, transferring one-carbon groups
253	483	0.292430815	2.69E-13	0	GO:0006325	chromatin organization
1013	1994	0.291050541	1.90E-44	0	GO:0044267	cellular protein metabolic process
378	731	0.284752048	4.38E-18	0	GO:0046907	intracellular transport
737	1446	0.283850089	2.35E-32	0	GO:0006996	organelle organization
113	217	0.282267604	1.50E-06	0.001	GO:0048011	nerve growth factor receptor signaling pathway
989	1964	0.281662627	3.28E-41	0	GO:0005829	cytosol
1484	3014	0.27923939	7.96E-57	0	GO:0034641	cellular nitrogen compound metabolic process
193	373	0.279123443	6.88E-10	0	GO:0005815	microtubule organizing center
180	349	0.27576014	3.53E-09	0	GO:0018193	peptidyl-amino acid modification
416	816	0.272934296	2.11E-18	0	GO:0045184	establishment of protein localization
99	192	0.27287296	1.12E-05	0.023	GO:0007346	regulation of mitotic cell cycle
2677	5773	0.27193875	4.84E-81	0	GO:0044237	cellular metabolic process
4655	11192	0.270155764	4.17E-80	0	GO:0044424	intracellular part
255	499	0.269828995	7.09E-12	0	GO:0034621	cellular macromolecular complex subunit organization
406	799	0.269601871	1.13E-17	0	GO:0015031	protein transport
1514	3116	0.267379144	1.57E-53	0	GO:0006807	nitrogen compound metabolic process
481	952	0.266878989	3.72E-20	0	GO:0032774	RNA biosynthetic process
2140	4530	0.265631395	4.79E-68	0	GO:0043170	macromolecule metabolic process
124	243	0.264359205	1.88E-06	0.002	GO:0032269	negative regulation of cellular protein metabolic process
106	208	0.262615508	1.09E-05	0.02	GO:0009203	ribonucleoside triphosphate catabolic process
106	208	0.262615508	1.09E-05	0.02	GO:0009207	purine ribonucleoside triphosphate catabolic process
142	279	0.262601748	4.24E-07	0	GO:0005813	centrosome
3877	8975	0.259326466	2.74E-81	0	GO:0043229	intracellular organelle
3882	8990	0.259169905	3.53E-81	0	GO:0043226	organelle
106	209	0.258360506	1.43E-05	0.027	GO:0009146	purine nucleoside triphosphate catabolic process
401	801	0.255936377	4.07E-16	0	GO:0019899	enzyme binding
1021	2091	0.253668002	1.77E-35	0	GO:0044249	cellular biosynthetic process
1034	2123	0.251748919	2.14E-35	0	GO:0043228	non-membrane-bounded organelle
1034	2123	0.251748919	2.14E-35	0	GO:0043232	intracellular non-membrane-bounded organelle
519	1047	0.250777298	1.71E-19	0	GO:0044248	cellular catabolic process
1077	2219	0.249990291	3.47E-36	0	GO:0071841	cellular component organization or biogenesis at cellular level
3539	8125	0.247181871	3.07E-74	0	GO:0043227	membrane-bounded organelle
3536	8120	0.246691935	5.95E-74	0	GO:0043231	intracellular membrane-bounded organelle
1060	2191	0.246393897	7.69E-35	0	GO:0071842	cellular component organization at cellular level
2364	5153	0.244972607	1.62E-62	0	GO:0005634	nucleus
203	408	0.244390096	1.60E-08	0	GO:0004674	protein serine/threonine kinase activity
298	603	0.241262082	1.90E-11	0	GO:0016310	phosphorylation
2655	5896	0.238320781	2.86E-63	0	GO:0044238	primary metabolic process
2422	5341	0.2352161	7.44E-59	0	GO:0044446	intracellular organelle part
116	235	0.234971678	2.83E-05	0.05	GO:0006195	purine nucleotide catabolic process
1055	2211	0.23339089	1.21E-31	0	GO:0009058	biosynthetic process
789	1639	0.232872859	1.00E-24	0	GO:0043412	macromolecule modification
2448	5418	0.232478899	5.98E-58	0	GO:0044422	organelle part
124	252	0.23247667	1.84E-05	0.037	GO:0009166	nucleotide catabolic process
3103	7078	0.230040274	4.52E-63	0	GO:0005515	protein binding
744	1549	0.229441285	5.92E-23	0	GO:0006464	protein modification process
357	737	0.225446178	5.29E-12	0	GO:0006793	phosphorus metabolic process
357	737	0.225446178	5.29E-12	0	GO:0006796	phosphate metabolic process
1041	2202	0.224391769	2.84E-29	0	GO:0000166	nucleotide binding
134	275	0.224355213	1.61E-05	0.033	GO:0019900	kinase binding
2179	4816	0.222563974	5.25E-50	0	GO:0005737	cytoplasm
2876	6551	0.220332858	1.16E-56	0	GO:0008152	metabolic process
616	1294	0.217668286	5.96E-18	0	GO:0005739	mitochondrion
225	468	0.21532408	1.01E-07	0	GO:0044427	chromosomal part
398	833	0.214693246	3.48E-12	0	GO:0006351	transcription, DNA-dependent
682	1443	0.213230032	6.59E-19	0	GO:0005524	ATP binding
692	1467	0.21180858	6.25E-19	0	GO:0032559	adenyl ribonucleotide binding
469	988	0.211034675	1.35E-13	0	GO:0032268	regulation of cellular protein metabolic process
695	1476	0.210317089	8.84E-19	0	GO:0030554	adenyl nucleotide binding
270	566	0.209869839	1.36E-08	0	GO:0071822	protein complex subunit organization
170	356	0.208152951	5.90E-06	0.007	GO:0048471	perinuclear region of cytoplasm
1202	2608	0.206143269	2.00E-28	0	GO:0019538	protein metabolic process
258	544	0.20461994	5.43E-08	0	GO:0006468	protein phosphorylation
1293	2819	0.204525918	1.09E-29	0	GO:0071840	cellular component organization or biogenesis
319	675	0.203207016	2.32E-09	0	GO:0044429	mitochondrial part
823	1773	0.201352236	4.18E-20	0	GO:0035639	purine ribonucleoside triphosphate binding
1276	2791	0.200991727	1.63E-28	0	GO:0016043	cellular component organization
2550	5842	0.199605037	9.55E-45	0	GO:0044444	cytoplasmic part
1517	3353	0.198784445	6.84E-32	0	GO:0032991	macromolecular complex
834	1804	0.198079284	8.86E-20	0	GO:0032553	ribonucleotide binding
833	1803	0.197481979	1.16E-19	0	GO:0032555	purine ribonucleotide binding
838	1815	0.19704899	1.10E-19	0	GO:0017076	purine nucleotide binding
316	675	0.195141728	9.48E-09	0	GO:0016773	phosphotransferase activity, alcohol group as acceptor
606	1307	0.194416829	9.41E-15	0	GO:0009056	catabolic process
292	625	0.192839789	4.42E-08	0	GO:0012501	programmed cell death
216	462	0.191578546	2.32E-06	0.002	GO:0007010	cytoskeleton organization
402	865	0.191141043	2.80E-10	0	GO:0016772	transferase activity, transferring phosphorus-containing groups
226	484	0.190767853	1.53E-06	0.001	GO:0006753	nucleoside phosphate metabolic process
226	484	0.190767853	1.53E-06	0.001	GO:0009117	nucleotide metabolic process
314	675	0.18976011	2.35E-08	0	GO:2000113	negative regulation of cellular macromolecule biosynthetic process
338	730	0.186429682	1.26E-08	0	GO:0016301	kinase activity
354	765	0.186333415	6.14E-09	0	GO:0008219	cell death
405	877	0.185869196	6.56E-10	0	GO:0006357	regulation of transcription from RNA polymerase II promoter
433	939	0.185331599	2.08E-10	0	GO:0010605	negative regulation of macromolecule metabolic process
491	1067	0.185008751	1.74E-11	0	GO:0051246	regulation of protein metabolic process
356	771	0.184558307	7.50E-09	0	GO:0016265	death
354	767	0.184148529	8.77E-09	0	GO:0051254	positive regulation of RNA metabolic process
470	1024	0.182312545	7.72E-11	0	GO:0051649	establishment of localization in cell
318	690	0.182077726	6.05E-08	0	GO:0017111	nucleoside-triphosphatase activity
283	614	0.181329322	3.20E-07	0	GO:0006915	apoptosis
221	479	0.180727712	5.64E-06	0.007	GO:0043549	regulation of kinase activity
213	462	0.179940735	8.78E-06	0.015	GO:0045859	regulation of protein kinase activity
228	495	0.1795093	4.66E-06	0.003	GO:0051338	regulation of transferase activity
425	930	0.177568528	1.32E-09	0	GO:0031324	negative regulation of cellular metabolic process
382	836	0.176459643	9.45E-09	0	GO:0043933	macromolecular complex subunit organization
328	717	0.17615357	9.36E-08	0	GO:0016462	pyrophosphatase activity
303	662	0.176015504	2.73E-07	0	GO:0045934	negative regulation of nucleobase, nucleoside, nucleotide and nucleic acid metabolic process
322	704	0.175878897	1.25E-07	0	GO:0010558	negative regulation of macromolecule biosynthetic process
306	669	0.175534187	2.57E-07	0	GO:0051172	negative regulation of nitrogen compound metabolic process
329	720	0.175240567	1.03E-07	0	GO:0016818	hydrolase activity, acting on acid anhydrides, in phosphorus-containing anhydrides
245	535	0.175129973	3.56E-06	0.003	GO:0055086	nucleobase, nucleoside and nucleotide metabolic process
203	443	0.174724196	2.26E-05	0.041	GO:0019904	protein domain specific binding
330	724	0.173193085	1.33E-07	0	GO:0016817	hydrolase activity, acting on acid anhydrides
353	776	0.172076941	6.25E-08	0	GO:0031399	regulation of protein modification process
329	723	0.17180672	1.70E-07	0	GO:0045893	positive regulation of transcription, DNA-dependent
456	1007	0.170663864	1.46E-09	0	GO:0009892	negative regulation of metabolic process
386	851	0.170438131	2.23E-08	0	GO:0045935	positive regulation of nucleobase, nucleoside, nucleotide and nucleic acid metabolic process
1217	2750	0.169646344	1.53E-20	0	GO:0043234	protein complex
549	1222	0.166205337	1.26E-10	0	GO:0010604	positive regulation of macromolecule metabolic process
394	874	0.165532677	3.75E-08	0	GO:0051173	positive regulation of nitrogen compound metabolic process
293	649	0.164522875	1.84E-06	0.002	GO:0010629	negative regulation of gene expression
334	741	0.164104197	4.24E-07	0	GO:0009890	negative regulation of biosynthetic process
272	603	0.163375707	4.63E-06	0.003	GO:0051253	negative regulation of RNA metabolic process
465	1038	0.161918048	5.77E-09	0	GO:0005856	cytoskeleton
254	564	0.161691477	1.09E-05	0.02	GO:0004672	protein kinase activity
266	592	0.160085467	8.43E-06	0.014	GO:0045892	negative regulation of transcription, DNA-dependent
325	725	0.159428307	1.12E-06	0.001	GO:0031327	negative regulation of cellular biosynthetic process
559	1267	0.151342881	2.52E-09	0	GO:0031325	positive regulation of cellular metabolic process
340	767	0.150646645	2.26E-06	0.002	GO:0010628	positive regulation of gene expression
1349	3140	0.146261131	3.27E-17	0	GO:0003676	nucleic acid binding
579	1328	0.141955491	1.09E-08	0	GO:0009893	positive regulation of metabolic process
712	1644	0.13912425	7.58E-10	0	GO:0016740	transferase activity
2111	5059	0.1378823	8.94E-21	0	GO:0003824	catalytic activity
368	845	0.13691903	6.59E-06	0.012	GO:0010557	positive regulation of macromolecule biosynthetic process
404	935	0.131268262	5.92E-06	0.007	GO:0031328	positive regulation of cellular biosynthetic process
406	948	0.124215528	1.54E-05	0.032	GO:0009891	positive regulation of biosynthetic process
1565	3754	0.123781838	2.32E-14	0	GO:0060255	regulation of macromolecule metabolic process
4163	10699	0.11941364	3.93E-18	0	GO:0009987	cellular process
1650	3986	0.119056271	6.50E-14	0	GO:0080090	regulation of primary metabolic process
4520	11752	0.115605059	4.53E-16	0	GO:0005488	binding
1670	4053	0.115166962	2.95E-13	0	GO:0031323	regulation of cellular metabolic process
500	1190	0.110567355	1.90E-05	0.037	GO:0050790	regulation of catalytic activity
1224	2957	0.110557377	4.04E-10	0	GO:2000112	regulation of cellular macromolecule biosynthetic process
807	1944	0.105751735	4.26E-07	0	GO:0031090	organelle membrane
1268	3085	0.105172622	1.44E-09	0	GO:0010468	regulation of gene expression
1786	4395	0.104475035	9.85E-12	0	GO:0019222	regulation of metabolic process
1001	2434	0.101118332	1.10E-07	0	GO:0048522	positive regulation of cellular process
1235	3017	0.101029003	7.96E-09	0	GO:0010556	regulation of macromolecule biosynthetic process
1352	3311	0.100871468	2.45E-09	0	GO:0051171	regulation of nitrogen compound metabolic process
1316	3236	0.096657386	1.40E-08	0	GO:0019219	regulation of nucleobase, nucleoside, nucleotide and nucleic acid metabolic process
1145	2808	0.096187441	8.74E-08	0	GO:0051252	regulation of RNA metabolic process
1105	2745	0.084596012	2.76E-06	0.002	GO:0006355	regulation of transcription, DNA-dependent
866	2144	0.084127107	2.34E-05	0.042	GO:0048523	negative regulation of cellular process
1272	3182	0.080953834	2.01E-06	0.002	GO:0031326	regulation of cellular biosynthetic process
1282	3209	0.080556174	2.09E-06	0.002	GO:0009889	regulation of biosynthetic process
1074	2693	0.07628875	2.46E-05	0.043	GO:0048518	positive regulation of biological process
RNASeq(-) Ser2P(+) Ser5P(-)
not assessable
RNASeq(-) Ser2P(-) Ser5P(+)
not assessable
RNASeq(-) Ser2P(+) Ser5P(+)
N	X	LOD	P	P_adj	attrib ID	attrib name
20	309	0.548051461	6.06E-06	0.012	GO:0045202	synapse
